# Supplementary material for: Comprehensive comparative homeobox gene annotation in human and mouse
Source: Database (Oxford). 2015 Sep 25;2015:bav091. doi: 10.1093/database/bav091 (PMC4584094; doi:10.1093/database/bav091)
Supplement: Supplementary Data [file supp_bav091_suppl_data.zip]

Archive with 3 entries (3 files):
- New Microsoft Office Word Document.docx
- table supplemental 1 homeobox paper updated.xlsx
- figure supplemental 1 hoxa4 5 prime utr.eps
