# Supplementary material for: Comprehensive comparative homeobox gene annotation in human and mouse
Source: Database (Oxford). 2015 Sep 25;2015:bav091. doi: 10.1093/database/bav091 (PMC4584094; doi:10.1093/database/bav091)
Supplement: Supplementary Data [file supp_bav091_suppl_data.zip › table supplemental 1 homeobox paper updated.xlsx]

## Sheet: Sheet1
class (subclass)	chrom.		gene / gene family / cluster		coding (# transcript variants)		# antisense lncRNA loci (# transcript variants)		pseudogene (# transcript variants)		name (or maps to) in HomeoDB
	hum.	mou.	human	mouse	human	mouse	human	mouse	hum.	mou.
ANTP (HOXL)	5	18	CDX1	Cdx1	x(5)	x(1)
	13	5	CDX2	Cdx2	x(2)	x(1)
	X	X	CDX4	Cdx4	x(1)	x(1)
	7	6	EVX1	Evx1	x(4)	x(3)	1(6)	1(2)
	2	2	EVX2	Evx2	x(1)	x(1)
	7	5	GBX1	Gbx1	x(2)	x(1)
	2	1	GBX2	Gbx2	x(3)	x(2)	1(2)	1(2)
	13	5	GSX1	Gsx1	x(1)	x(1)
	4	5	GSX2	Gsx2	x(4)	x(2)
	7	6	HOXA1	Hoxa1	x(2)	x(2)	1(6)	1(3)
	7	6	HOXA2	Hoxa2	x(2)	x(2)		1(2)
	7	6	HOXA3	Hoxa3	x(6)	x(4)	1(11)	3(1;2;3)
	7	6	HOXA4	Hoxa4	x(5)	x(1)	2(5;11)	2(2;3)
	7	6	HOXA5	Hoxa5	x(2)	x(1)	2(5;1)	1(3)
	7	6	HOXA6	Hoxa6	x(2)	x(1)	2(5;1)	1(3)
	7	6	HOXA7	Hoxa7	x(3)	x(4)	1(5)
	7	6	HOXA9	Hoxa9	x(5)	x(5)
	7		HOXA10-HOXA9		x(2) ^		1(3)
	7	6	HOXA10	Hoxa10	x(6)	x(4)	1(3)
	7	6	HOXA11	Hoxa11	x(2)	x(2)	1(5)	1(6)
	7	6	HOXA13	Hoxa13	x(2)	x(4)	1(6)	1(2) *
	17	11	HOXB1	Hoxb1	x(2)	x(2)
	17	11	HOXB2	Hoxb2	x(3)	x(2)	1(4)	1(2)
	17	11	HOXB3	Hoxb3	x(13)	x(4)	1(16)	2(2;1)
	17	11	HOXB4	Hoxb4	x(1)	x(1)	1(16)
	17	11	HOXB5	Hoxb5	x(1)	x(2)	1(16)	1(2)
	17	11	HOXB6	Hoxb6	x(4)	x(1)	1(16)	1(2)
	17	11	HOXB7	Hoxb7	x(4)	x(1)	1(2)
	17	11	HOXB8	Hoxb8	x(2)	x(2)
	17	11	HOXB9	Hoxb9	x(4)	x(3)
	17	11	HOXB13	Hoxb13	x(1)	x(1)
	12	15	HOXC4	Hoxc4	x(3)	x(2)
	12	15	HOXC5	Hoxc5	x(1)	x(2)	1(1)
	12	15	HOXC6	Hoxc6	x(4)	x(1)	1(2)
	12	15	HOXC8	Hoxc8	x(1)	x(2)
	12	15	HOXC9	Hoxc9	x(3)	x(2)	2(2;2)
	12	15	HOXC10	Hoxc10	x(5)	x(1)	1(4)
	12		HOXC10-HOXC5 00000186015		x(1) ^		2(2;2)
	12	15	HOXC11	Hoxc11	x(2)	x(1)	1(5)
	12	15	HOXC12	Hoxc12	x(1)	x(1)
	12	15	HOXC13	Hoxc13	x(1)	x(1)	1(1)
	2	2	HOXD1	Hoxd1	x(2)	x(1)	1(12)
	2	2	HOXD3	Hoxd3	x(3)	x(6)	2(2;1)	1(4)
	2	2	HOXD4	Hoxd4	x(2)	x(2)		1(4)
	2	2	HOXD8	Hoxd8	x(5)	x(3)	1(2)	1(4)
	2	2	HOXD9	Hoxd9	x(1)	x(1)	1(2)
	2	2	HOXD10	Hoxd10	x(3)	x(2)
	2	2	HOXD11	Hoxd11	x(3)	x(2)
	2	2	HOXD12	Hoxd12	x(2)	x(1)
	2	2	HOXD13	Hoxd13	x(1)	x(1)	1(1)
	17	11	MEOX1	Meox1	x(3)	x(1)	1(1)
	7	12	MEOX2	Meox2	x(2)	x(1)	1(1)
	7	5	MNX1	Mnx1	x(7)	x(1)	1(1)
	13	5	PDX1	Pdx1	x(1)	x(1)	1(1)
ANTP (NKL)	9	2	BARHL1	Barhl1	x(1)	x(5)
	1	5	BARHL2	Barhl2	x(1)	x(2)
	9	13	BARX1	Barx1	x(2)	x(1)
	11	9	BARX2	Barx2	x(2)	x(2)
	11	9	BSX	Bsx	x(1)	x(1)
	11	7	DBX1	Dbx1	x(1)	x(1)
	12	15	DBX2	Dbx2	x(1)	x(1)	1(1)
	2	2	DLX1	Dlx1	x(8)	x(2)
	2	2	DLX2	Dlx2	x(2)	x(2)	1(1) **
	17	11	DLX3	Dlx3	x(2)	x(1)
	17	11	DLX4	Dlx4	x(6)	x(2)		1(1)
	7	6	DLX5	Dlx5	x(3)	x(2)
	7	6	DLX6	Dlx6	x(3)	x(2)	1(8)	1(2)
	2	6	EMX1	Emx1	x(6)	x(2)	1(6)
	10	19	EMX2	Emx2	x(3)	x(3)	1(6)	1(1)
	2	1	EN1	En1	x(2)	x(1)
	7	5	EN2	En2	x(1)	x(1)
	10	19	HHEX	Hhex	x(4)	x(2)	1(2)
	1	1	HLX	Hlx	x(3)	x(2)	1(1)
	4	5	HMX1	Hmx1	x(2)	x(2)
	10	7	HMX2	Hmx2	x(1)	x(2)
	10	7	HMX3	Hmx3	x(1)	x(1)
	10	19	LBX1	Lbx1	x(1)	x(1)	1(6)
	2	6	LBX2	Lbx2	x(5)	x(2)	2(1; 2)
	4	5	MSX1	Msx1	x(2)	x(3)
	5	13	MSX2	Msx2	x(2)	x(2)
		7		Msx3		x(2)
	17		MSX2P1						x(1)
	12	6	NANOG	Nanog	x(4)	x(3)
		X		Nanog-ps1						x(1)
		12		Nanog-ps2						x(1)
	12		NANOGP1						x(1)
	2		NANOGP2						x(1)
	6		NANOGP3						x(1)
	7		NANOGP4						x(1)
	9		NANOGP5						x(1)
	10		NANOGP6						x(1)
	14		NANOGP7						x(1)
	15		NANOGP8						x(1)
	X		NANOGP9						x(1)
	X		NANOGP10						x(1)
	6		NANOGP11						x(1) ***
	4	5	NKX1-1	Nkx1-1	x(1)	x(1)
	10	7	NKX1-2	Nkx1-2	x(1)	x(2)	1(3)	1(3)
	14	12	NKX2-1	Nkx2-1	x(5)	x(2)	1(3)	1(3)
	20	2	NKX2-2	Nkx2-2	x(1)	x(4)	1(1)	2(1;1)
	10	19	NKX2-3	Nkx2-3	x(1)	x(1)
	20	2	NKX2-4	Nkx2-4	x(1)	x(1)		1(2)
	5	17	NKX2-5	Nkx2-5	x(4)	x(1)
	8	14	NKX2-6	Nkx2-6	x(1)	x(1)
	14	12	NKX2-8	Nkx2-9	x(1)	x(1)
	8	14	NKX3-1	Nkx3-1	x(5)	x(1)		1(1)
	4	5	NKX3-2	Nkx3-2	x(1)	x(1)
	4	5	NKX6-1	Nkx6-1	x(2)	x(1)
	10	7	NKX6-2	Nkx6-2	x(1)	x(2)
	8	8	NKX6-3	Nkx6-3	x(2)	x(1)
	2	6	NOTO	Noto	x(1)	x(2)
	10	19	TLX1	Tlx1	x(5)	x(2)	1(2)	1(1)
	2	6	TLX2	Tlx2	x(5)	x(2)
	5	11	TLX3	Tlx3	x(1)	x(1)
	10	19	VAX1	Vax1	x(2)	x(4)
	2	6	VAX2	Vax2	x(2)	x(4)
	10		VENTX		x(1)
	X		VENTXP1						x(1)
	13		VENTXP2						x(1)
	12		VENTXP3						x(1)
	3		VENTXP4						x(1)
	8		VENTXP5						x(1)
	8		VENTXP6						x(1)
	3		VENTXP7						x(1)
PRD	12	10	ALX1	Alx1	x(1)	x(1)
	1	3	ALX3	Alx3	x(1)	x(1)	1(1)
	11	2	ALX4	Alx4	x(1)	x(2)
	3		ARGFX		x(1)
	5		ARGFXP1						x(1)
	17		ARGFXP2						x(1)
	X	X	ARX	Arx	x(1)	x(3)
	19	7	CRX	Crx	x(6)	x(6)
		7		Crx-ps						x(1)
	1	4	DMBX1	Dmbx1	x(2)	x(3)
	19		DPRX		x(1)
	2		DPRXP1						x(1)
	6		DPRXP2						x(1)
	14		DPRXP3						x(1)
	17		DPRXP4						x(1)
	21		DPRXP5						x(1)
	X		DPRXP6						x(1)
	X		DPRXP7						x(1)
	10	14	DRGX	Prrxl1	x(1)	x(5)		1(1)
	10		DUX novel 00000185660						x(1)
	10		DUX novel 00000185670						x(1)
	10		DUX novel 00000191404						x(1)
	10		DUX novel 00000191540						x(1)
	16		DUX4 novel 00000176012						x(1)
	16		DUX4 novel 00000176238						x(1)
	16		DUX4 novel 00000177784						x(1)
	16		DUX4 novel 00000191435						x(1)		(DUXB)
	4		DUX4		x(5)
	10		DUX4L		&&
	4		DUX4L1						x(1)		DUX
	4		DUX4L2						x(1)
	4		DUX4L3						x(1)
	4		DUX4L4						x(1)
	4		DUX4L5						x(1)
	4		DUX4L6						x(1)
	4		DUX4L7						x(1)
	4		DUX4L8						x(1)
	4		DUX4L9						x(1)
	10		DUX4L10						x(1)
	10		DUX4L11						x(1)
	10		DUX4L12						x(1)
	10		DUX4L13						x(1)
	10		DUX4L14						x(1)
	10		DUX4L15						x(1)
	Y		DUX4L16						x(1)
	Y		DUX4L17						x(1)
	Y		DUX4L18						x(1)
	Y		DUX4L19						x(1)
	10		DUX4L20						x(1)
	10		DUX4L21						x(1)
	10		DUX4L22						x(1)
	10		DUX4L23						x(1)
	10		DUX4L24						x(1)
	10		DUX4L25						x(1)
	3		DUX4L26						x(1)		(LOC100506764)
	12		DUX4L27						x(1)		LOC100131369
	10		DUX4L28						x(1)
	10		DUX4L29						x(1)
	4		DUX4L30						x(1)
	Y		DUX4L31						x(1)
	20		DUX4L32						x(1)
	20		DUX4L33						x(1)
	20		DUX4L34						x(1)
	20		DUX4L35						x(1)
	20		DUX4L37						x(1)
	16		DUX4L45						x(1)
	16		DUX4L46						x(1)
	16		DUX4L47						x(1)
	9		DUX4L50						x(1)
	5		DUX4L51						x(1)
	12		DUX4L52						x(1)
	19		DUXA		x(1)
	2		DUXAP1						x(1)
	8		DUXAP2						x(1)
	10		DUXAP3						x(1)
	10		DUXAP4						x(1)
	11		DUXAP5						x(1)
	15		DUXAP6						x(1)
	20		DUXAP7						x(2)
	22		DUXAP8						x(1)
	14		DUXAP9						x(1)
	14		DUXAP10						x(1)
	16		DUXAP11						x(1)
		10		Dux		&&
		10		Duxf1		x(1)					LOC100504180
		10		Duxf2						x(1)
		10		Duxf3						x(1)
		10		Duxf4		x(1)					Gm4981
		10		Duxf5						x(1)
	16		DUXB		&&
	10		DUXBLR						%%
		14		Duxbl1		x(6)
		14		Duxbl2		x(6)
		14		Duxbl3		x(6)
	X	X	ESX1	Esx1	x(1)	x(3)
	14	12	GSC	Gsc	x(1)	x(1)
	22	16	GSC2	Gsc2	x(1)	x(1)
	3	14	HESX1	Hesx1	x(3)	x(1)
	4	5	HOPX	Hopx	x(18)	x(3)		1(1)
	22	8	ISX	Isx	x(2)	x(1)
	19		LEUTX		x(1)
	1	1	MIXL1	Mixl1	x(3)	x(1)
	7	6	NOBOX	Nobox	x(2)	x(3)
		7		Obox1		x(5)
		7		Obox2		x(5)
		7		Obox3		x(6)
		7		Obox3-ps1						x(1)	Gm8057
		7		Obox3-ps2						x(1)	Gm8040
		7		Obox3-ps3						x(1)	Gm8064
		7		Obox3-ps4						x(1)	Gm8072
		7		Obox3-ps5						x(1)	Gm8053
		7		Obox3-ps6						x(1)	Gm5889
		7		Obox3-ps7						x(1)	LOC100417000
		17		Obox3-ps8						x(1)	Gm4830
		7		Obox4-ps1						x(1)
		7		Obox4-ps2						x(1)
		7		Obox4-ps3						x(1)
		7		Obox4-ps4						x(1)
		7		Obox4-ps5						x(1)
		7		Obox4-ps6						x(1)
		7		Obox4-ps7						x(1)
		7		Obox4-ps8						x(1)	Gm3959
		7		Obox4-ps9						x(1)	Gm3965
		7		Obox4-ps10						x(1)
		7		Obox4-ps11						x(1)	Gm3968
		7		Obox4-ps12						x(1)	Gm3977
		7		Obox4-ps13						x(1)	Gm3980
		7		Obox4-ps14						x(1)	Gm3981
		7		Obox4-ps15						x(1)	Gm3984
		7		Obox4-ps16						x(1)	Gm3987
		7		Obox4-ps17						x(1)	Gm3989
		7		Obox4-ps18						x(1)	Gm3994
		7		Obox4-ps19						x(1)	Gm3996
		7		Obox4-ps20						x(1)	Gm3998
		7		Obox4-ps21						x(1)	Gm4001
		7		Obox4-ps22						x(1)	Gm4003
		7		Obox4-ps23						x(1)	Gm4897
		7		Obox4-ps24						x(1)
		7		Obox4-ps25						x(1)
		7		Obox4-ps26						x(1)
		7		Obox4-ps27						x(1)	Gm10679
		7		Obox4-ps28						x(1)	Gm10678
		7		Obox4-ps29						x(1)	Gm4014
		7		Obox4-ps30						x(1)	Gm4016
		7		Obox4-ps31						x(1)	Gm4018
		7		Obox4-ps32						x(1)
		7		Obox4-ps33						x(1)	Gm4023
		7		Obox4-ps34						x(1)
		7		Obox4-ps35						x(1)	Gm7235
		7		Obox4-ps36						x(1)
		7		Obox4-ps37						x(1)
		7		Obox4-ps38						x(1)
		7		Obox4-ps39						x(1)
		7		Obox5		x(3)
		7		Obox6		x(1)
		17		Obox6-ps1						x(1)	Gm5496
		7		Obox7		x(3)					Gm4745
	5	13	OTP	Otp	x(2)	x(2)
	2	11	OTX1	Otx1	x(6)	x(3)
	14	14	OTX2	Otx2	x(7)	x(8)
	9		OTX2P1						x(1)
	10	2	PAX2 ^^	Pax2 ^^	x(8)	x(3)		2(1;1)
	2	1	PAX3	Pax3	x(10)	x(3)
	7	6	PAX4	Pax4	x(5)	x(6)
	9	4	PAX5 ^^	Pax5 ^^	x(15)	x(19)	2(1;1)	1(1)
	11	2	PAX6	Pax6	x(30)	x(27)	1(3)	1(2)
	1	4	PAX7	Pax7	x(3)	x(2)
	2	2	PAX8 ^^	Pax8 ^^	x(13)	x(8)	2(16;1)
	11	7	PHOX2A	Phox2a	x(3)	x(1)
	4	5	PHOX2B	Phox2b	x(2)	x(2)	1(2)
	5	13	PITX1	Pitx1	x(6)	x(2)	2(1;6)
	4	3	PITX2	Pitx2	x(10)	x(8)
	10	19	PITX3	Pitx3	x(1)	x(3)
	5	11	PROP1	Prop1	x(1)	x(3)
	1	1	PRRX1	Prrx1	x(8)	x(5)		1(1)
	9	2	PRRX2	Prrx2	x(1)	x(4)	1(1)
	18	18	RAX	Rax	x(4)	x(2)
	19		RAX2		x(3)
	X		RHOXF1		x(1)
	X		RHOXF2		x(1)
	X		RHOXF2B		x(1)
		X		Rhox1		x(1)
		X		Rhox2-ps						x(1)	Gm6310
		X		Rhox2a		x(2)
		X		Rhox2b		x(2)
		X		Rhox2c		x(1)
		X		Rhox2d		x(1)
		X		Rhox2e		x(2)
		X		Rhox2f		x(2)
		X		Rhox2g		x(2)
		X		Rhox2h		x(2)
		X		Rhox3a		x(3)
		X		Rhox3a2		x(3)
		X		Rhox3b-ps						x(1)
		X		Rhox3c		x(3)
		X		Rhox3d-ps						x(1)
		X		Rhox3e		x(3)
		X		Rhox3f		x(3)
		X		Rhox3g		x(1)
		X		Rhox3h		x(3)
		X		Rhox4a		x(2)
		X		Rhox4a2		x(1)
		X		Rhox4b		x(2)
		X		Rhox4c		x(2)
		X		Rhox4d		x(1)
		X		Rhox4e		x(2)
		X		Rhox4f		x(2)
		X		Rhox4g		x(2)
		X		Rhox5		x(1)
		X		Rhox6		x(1)
		X		Rhox7-ps1						x(1)	Gm7590
		X		Rhox7-ps2						x(1)
		X		Rhox7a		x(21)
		X		Rhox7b		x(1) ^^^					Gm14543
		X		Rhox8		x(2)
		X		Rhox9		x(2)
		X		Rhox10		x(1)
		X		Rhox11		x(1)
		X		Rhox11-ps1						x(1)
		X		Rhox11-ps2						x(1)	Gm14544
		X		Rhox11-ps3						x(1)
		X		Rhox12		x(2)
		X		Rhox13		x(1)
	17	11	SEBOX	Sebox	x(1)	x(2)
	X/Y		SHOX		x(3)
	3	3	SHOX2	Shox2	x(5)	x(4)
	19		TPRX1		x(1)
	10		TPRX1P1						x(1)
	10		TPRX1P2						$$		(TPRX1P1)
	19		TRPX2P		x(1)
	3		TPRXL		x(13)
	7	5	UNCX	Uncx	x(1)	x(2)
	20	2	VSX1	Vsx1	x(7)	x(2)
	14	12	VSX2	Vsx2	x(1)	x(2)
LIM	5	13	ISL1	Isl1	x(3)	x(4)	1(3)
	15	9	ISL2	Isl2	x(3)	x(5)	1(1)	1(2)
	17	11	LHX1	Lhx1	x(5)	x(4)	1(1)
	9	2	LHX2	Lhx2	x(3)	x(7)	2(1;1)	2(1;1)
	9	2	LHX3	Lhx3	x(2)	x(4)		1(1)
	1	1	LHX4	Lhx4	x(3)	x(1)
	12	5	LHX5	Lhx5	xX(2)	x(1)	1(1)	1(1)
	9	2	LHX6	Lhx6	x(12)	x(7)	1(6)
	1	3	LHX8	Lhx8	x(3)	x(6)	2(1;1)
	1	1	LHX9	Lhx9	x(9)	x(7)
	1	1	LMX1A	Lmx1a	x(4)	x(2)	2(1;2)
	9	2	LMX1B	Lmx1b	x(3)	x(3)
POU	X	X	HDX	Hdx	x(6)	x(2)
	3	16	POU1F1	Pou1f1	x(5)	x(4)
	1	1	POU2F1	Pou2f1	x(16)	x(16)		1(7c)
	19	7	POU2F2	Pou2f2	x(18)	x(10)	1(2)
	11	9	POU2F3	Pou2f3	x(7)	x(2)	1(2)
	1	4	POU3F1	Pou3f1	x(1)	x(1)
	6	4	POU3F2	Pou3f2	x(1)	x(1)
	2	1	POU3F3	Pou3f3	x(1)	x(1)		1(1)
	X	X	POU3F4	Pou3f4	x(1)	x(1)
	13	14	POU4F1	Pou4f1	x(1)	x(2)	1(14)
	4	8	POU4F2	Pou4f2	x(1)	x(1)
	5	18	POU4F3	Pou4f3	x(1)	x(1)	1(2)
	6	17	POU5F1	Pou5f1	x(7)	x(6)	1(4)	1(1)
	8		POU5F1B		x(1)		1(4)
	8		POU5F1P2						x(1)
	12		POU5F1P3						x(1)
	1		POU5F1P4						x(1)
	10		POU5F1P5						x(1)
	3		POU5F1P6						x(1)
	3		POU5F1P7						x(1)
	17		POU5F1P8						&&
	5	13	POU5F2	Pou5f2	x(2)	x(1)
	12	15	POU6F1	Pou6f1	x(9)	x(9)		2(1;1)
	7	13	POU6F2	Pou6f2	x(11)	x(5)	2(1;2)
HNF	8	14	HMBOX1	Hmbox1	x(17)	x(8)
	12	5	HNF1A	Hnf1a	x(25)	x(4)	1(5)	1(3)
	17	11	HNF1B	Hnf1b	x(5)	x(5)	1(4)
SINE	14	12	SIX1	Six1	x(5)	x(4)
	2	17	SIX2	Six2	x(1)	x(1)
	2	17	SIX3	Six3	x(1)	x(4)		1(13)
	14	12	SIX4	Six4	x(4)	x(2)
	19	7	SIX5	Six5	x(4)	x(1)	2(5;2)
	14	12	SIX6	Six6	x(1)	x(1)		1(8c)
TALE	5	13	IRX1	Irx1	x(1)	x(1)	1(1)
	13		IRX1P1						x(1)
	5	13	IRX2	Irx2	x(3)	x(6)
	16	8	IRX3	Irx3	x(3)	x(2)
	5	13	IRX4	Irx4	x(6)	x(2)	1(1)
	18		IRX4P1		X				$$
	16	8	IRX5	Irx5	x(4)	x(1)
	16	8	IRX6	Irx6	x(2)	x(2)	1(1)
	2	11	MEIS1	Meis1	x(19)	x(8)	2(1;2)	2(1:2)
	15	2	MEIS2	Meis2	x(31)	x(20)	1(1)
	19	7	MEIS3	Meis3	x(8)	x(11)
	17		MEIS3P1						x(1)
	17		MEIS3P2						x(1)
	10	18	MKX	Mkx	x(3)	x(5)	1(1)
	1	1	PBX1	Pbx1	x(19)	x(9)	1(1)	1(1)
	6	17	PBX2	Pbx2	x(5)	x(4)
	3		PBX2P1						x(1)
	9	2	PBX3	Pbx3	x(14)	x(10)		1(1)
	19	8	PBX4	Pbx4	x(5)	x(10)	1(1)
	21	17	PKNOX1	Pknox1	x(11)	x(7)
	11	9	PKNOX2	Pknox2	x(15)	x(11)	1(1)	1(1)
	18	17	TGIF1	Tgif1	x(20)	x(11)
	19		TGIF1P1						x(1)
		3		Tgif1-ps						x(1)	Tgif1p1
	20	2	TGIF2	Tgif2	x(7)	x(3)		1(4)
	X		TGIF2LX		x(2)
		X		Tgif2x1		x(1)
		X		Tgif2x2		x(1)
	Y		TGIF2LY		x1(2)
	1		TGIF2P1						x(1)
	15		TGIF2P2						$$
	15		TGIF2P3						$$
	14		TGIF2P4						$$
		4		Tgif2-ps1						x(1)	Gm12605
		17		Tgif2-ps2						x(1)	Gm7148
CUT	7	5	CUX1	Cux1	x(22)	x(13)	1(1)	1(1)
	12	5	CUX2	Cux2	x(3)	x(9)		1(1)
	10		CUX2P1						x(1)
	4		CUX2P2						&&
	15	9	ONECUT1	Onecut1	x(4)	x(1)
	18	18	ONECUT2	Onecut2	x(3)	x(1)
	19	10	ONECUT3	Onecut3	x(1)	x(1)
	3	17	SATB1	Satb1	x(19)	x(13)	1(24)
	6		SATB1P1						&&
	2	1	SATB2	Satb2	x(10)	x(5)	1(1)	1(4)
PROS	1	1	PROX1	Prox1	x(6)	x(3)	2(1;1)	2(1;1)
	14	12	PROX2	Prox2	x(2)	x(3)		1(1)
ZF	20	2	ADNP	Adnp	x(6)	x(4)	1(2)
	18	18	ADNP2	Adnp2	x(5)	x(1)
	14	14	HOMEZ	Homez	x(6)	x(4)
	18	18	TSHZ1	Tshz1	x(5)	x(2)
	20	2	TSHZ2	Tshz2	x(3)	x(5)	5(1;1;1;1;1)
	19	7	TSHZ3	Tshz3	x(3)	x(2)	1(1)
	10	18	ZEB1	Zeb1	x(24)	x(11)	1(9)	1(6)
	2	2	ZEB2	Zeb2	x(27)	x(28)	1(11)	1(2)
	4		ZEB2P1						x(2)
	14	14	ZFHX2	Zfhx2	x(6)	x(2)	1(5)	2(1;1)
	16	8	ZFHX3	Zfhx3	x(4)	x(2)	3(1;1;2)	1(1)
	8	3	ZFHX4	Zfhx4	x(13)	x(4)	1(4)	1(2)
	8	15	ZHX1	Zhx1	x(7)	x(7)
	8	15	ZHX2	Zhx2	x(2)	x(2)		2(1;1)
	20	2	ZHX3	Zhx3	x(22)	x(2)	1(23) ****	1(1)
CERS	1	3	CERS2	Cers2	x(13)	x(9)	2(1;1)	1(1)
	15	7	CERS3	Cers3	x(8)	x(1)	1(2)
	19	8	CERS4	Cers4	x(15)	x(9)	1(1)
	12	15	CERS5	Cers5	x(28)	x(7)	1(2)	1(1)
	2	2	CERS6	Cers6	x(3)	x(7)	1(9)
Other	16	14	CPHX1	Cphx1		x(4)			%%
	16	14	CPHX2	Cphx2		x(3)			%%
		14		Cphx3		x(2)
	10		CPHXR1						%%
	10		CPHXR2						%%
		7		Crxos		x(5)					Crxos1
		X		Crxos novel 00000018110						x(1)	E530001F21Rik
		15		Crxos novel 00000055762						x(1)	Gm2559
		17		Crxos novel						&&	Gm3761
		2		Crxos novel 00000046788						x(1)	Gm4222
		14		Crxos novel 00000047768						x(1)	Gm4412
		9		Crxos novel 00000045073						x(1)	Gm8282
		4		Crxos novel						&&	Gm8743
		14		Crxos novel 00000050190		x(1) *****					Gm9376
		7		Hox novel 00000044592		x(1)					Gm5585
		2		Hox novel						%%	Gm5585p1 ++
		X		Hox novel						%%	Gm5585p2 ++
		9		Hox novel						%%	Gm5585p3 ++
	12		NANOGNB		x(1)
	2		NANOGNBP1						x(1)
	12		NANOGNBP2						x(1)
	X		NANOGNBP3						x(1)
	^	readthrough locus.
	^^	has only partial homeodomain.
	^^^	previously a pseudogene.
	*	equivalent of human HOTTIP but technically opposite strand rather than antisense.
	**	opposite strand.
	***	antisense to SYNE1; previously a pseudogene.
	****	incorporated into the 3’ UTR of coding gene PLCG1.
	*****	retrogene.
	&&	not annotated: not on reference assembly GRCh38 or GRCm38.
	%%	not annotated: not found.
	$$	not annotated: withdrawn from HGNC and RefSeq.
	++	not in RefSeq; HomeoDB identifier.
